# Supplementary material for: Transgenerational effects of temperature fluctuations in Arabidopsis thaliana
Source: AoB Plants. 2021 Oct 11;13(6):plab064. doi: 10.1093/aobpla/plab064 (PMC8691168; doi:10.1093/aobpla/plab064)
Supplement: plab064_suppl_Supplementary_Table_S6 [file plab064_suppl_supplementary_table_s6.xlsx]

## Sheet: Common-environment experiment
genotype	parentalTiming	parentalFrequency	replicate	flowering_DayOfExperiment	ripeFruits_DayOfExperiment	numberOfFruits	basalShoots	lateralShoots	leavesSample	vegetativeBiomass	reproductiveBiomass
Bur-0	E	L	1	43	63	222	2	7	1	287.2	553.7
Bur-0	E	L	3	44	63	254	3	8	0	378.2	549.7
Bur-0	E	L	4	45	64	249	4	8	1	446.8	534.5
Bur-0	E	L	5	41	61	253	5	7	1	323.1	659.5
Bur-0	E	L	6	44	63	241	6	6	1	313	663.8
Bur-0	E	L	7a	43	63	299	5	13	0	451.1	565.8
Bur-0	E	L	7b	43	57	123	1	7	0	348.9	312.4
Bur-0	M	L	2a	47	67	210	2	8	1	481.9	606.3
Bur-0	M	L	2b	47	66	223	4	8	0	413.3	616.5
Bur-0	M	L	3a	44	64	245	2	8	1	364.9	636.7
Bur-0	M	L	3b	45	64	224	3	7	1	384.4	585.6
Bur-0	M	L	3c	46	66	129	4	5	1	257.6	323.6
Bur-0	M	L	3d	45	66	245	7	10	0	365.6	642.8
Bur-0	M	L	3e	45	64	232	2	9	0	365.4	590.9
Bur-0	L	L	1	41	64	254	5	8	1	293	572.1
Bur-0	L	L	2	48	67	264	6	12	1	406.3	631.3
Bur-0	L	L	3	40	59	285	2	8	1	397.5	586
Bur-0	L	L	4	43	63	269	2	8	0	363.3	630.5
Bur-0	L	L	5	44	62	201	2	9	1	321.1	540.8
Bur-0	L	L	6	42	62	243	2	10	0	344.1	635.9
Bur-0	L	L	7	41	61	223	2	7	0	423.9	648.9
Bur-0	E	H	1	46	66	300	3	8	0	478	618.3
Bur-0	E	H	2	44	64	256	3	11	1	299	510.5
Bur-0	E	H	3	42	61	209	5	6	1	300.2	517.1
Bur-0	E	H	4a	44	66	170	2	7	0	421.6	583
Bur-0	E	H	4b	44	63	240	2	8	1	377.7	562.6
Bur-0	E	H	6	44	64	242	3	9	1	318.1	568.9
Bur-0	E	H	7	44	63	238	1	8	0	561.3	580.6
Bur-0	M	H	1a	45	64	285	9	7	1	356.3	609
Bur-0	M	H	1b	44	63	193	1	7	1	298.2	526.9
Bur-0	M	H	5a	26	46	383	6	10	0	119.8	704.6
Bur-0	M	H	5b	29	47	265	4	5	0	86.4	454.2
Bur-0	M	H	6	43	62	220	2	8	0	340.2	611.9
Bur-0	M	H	8a	47	67	214	4	7	1	323.6	506.9
Bur-0	M	H	8b	48	69	200	5	6	1	325	527
Bur-0	L	H	1	41	63	242	2	9	0	373.1	619.9
Bur-0	L	H	2	43	62	213	1	8	0	358.1	633.4
Bur-0	L	H	4	50	67	214	5	23	1	516.7	588.4
Bur-0	L	H	5	43	64	329	4	14	1	331.8	511.7
Bur-0	L	H	6	41	61	256	4	7	1	399.6	617.2
Bur-0	L	H	7	45	66	188	1	5	1	305.2	537.6
Bur-0	L	H	8	40	61	251	4	11	0	403.4	699.9
N13	E	L	1	40	58	190	1	6	1	277.2	311.5
N13	E	L	2	46	66	88	1	4	0	139.1	160.5
N13	E	L	3	37	56	182	1	7	1	222	281.6
N13	E	L	4	35	54	243	1	8	0	257.1	351
N13	E	L	5	37	55	189	1	7	1	185	315.6
N13	E	L	6	38	56	290	1	8	0	330.5	509.5
N13	E	L	7	38	56	212	1	7	1	324.9	301.4
N13	M	L	1	47	66	74	2	9	1	440.3	253
N13	M	L	2	47	66	87	1	9	1	533.5	279.6
N13	M	L	3	46	66	162	1	9	1	487.8	383.2
N13	M	L	4	45	63	120	1	6	0	158.7	146.2
N13	M	L	5	42	61	118	1	8	0	226.6	243.3
N13	M	L	6	43	63	159	1	10	0	261	203.9
N13	M	L	7	36	55	223	1	8	1	208.3	399.9
N13	L	L	1	45	66	178	1	8	1	381.5	321.6
N13	L	L	2	30	47	314	4	3	0	169.8	395
N13	L	L	3	36	55	84	1	5	0	134.7	116.9
N13	L	L	4	33	51	221	1	6	0	220.8	370.3
N13	L	L	5	41	60	252	1	8	1	383.6	409.5
N13	L	L	6	41	59	130	1	8	1	229.6	209.9
N13	L	L	7	38	57	213	1	7	1	213.7	328.7
N13	E	H	1	41	57	209	1	6	0	238.8	229.1
N13	E	H	2	37	56	172	1	7	0	156.6	235.3
N13	E	H	3	41	61	195	1	6	1	280.6	290.3
N13	E	H	4	39	58	225	1	7	1	317.2	361.2
N13	E	H	5	41	58	152	1	7	1	179.3	254.8
N13	E	H	6	42	61	212	1	8	0	304.4	331.7
N13	E	H	7	37	56	252	1	9	1	276.8	415.8
N13	M	H	1	39	57	56	1	7	0	327.4	164.1
N13	M	H	2	50	69	72	1	6	1	185.8	171.2
N13	M	H	3	36	55	262	1	7	1	305.7	438.1
N13	M	H	4	37	55	159	1	6	1	197.3	237.2
N13	M	H	5	41	59	181	1	8	0	219.7	254.8
N13	M	H	6	41	59	233	1	8	1	251.4	382.7
N13	M	H	7	39	58	186	1	7	0	297.8	279.1
N13	L	H	1	39	58	333	1	6	1	377.5	578.1
N13	L	H	2	37	56	184	1	7	0	242.2	260.7
N13	L	H	3	35	54	301	2	8	1	325.3	450.6
N13	L	H	4	41	59	186	1	7	1	251.3	275.8
N13	L	H	5	39	58	273	1	9	1	291.4	443.5
N13	L	H	6	37	56	321	1	10	0	262.7	405.8
N13	L	H	7	34	54	256	1	7	0	300.8	430
Oy-0	E	L	1	40	59	231	2	12	0	400.8	472.6
Oy-0	E	L	2	37	57	305	2	9	1	295.5	505.1
Oy-0	E	L	3	37	55	18	1	5	0	304.2	125.9
Oy-0	E	L	4	36	55	42	1	9	0	353.3	224.5
Oy-0	E	L	5	41	61	251	1	10	1	287.8	594.7
Oy-0	E	L	6	38	59	205	1	10	1	295.9	557.2
Oy-0	E	L	7	39	61	190	1	9	1	311.4	476.6
Oy-0	M	L	1	36	57	212	1	9	0	321.4	574.6
Oy-0	M	L	2	34	54	260	2	9	0	254.2	582.6
Oy-0	M	L	3	33	52	259	3	7	1	235.8	615.2
Oy-0	M	L	4	37	57	215	1	10	1	295.2	640.4
Oy-0	M	L	5	31	52	214	3	3	1	225.5	599.6
Oy-0	M	L	6	32	52	192	2	5	1	231.9	540.4
Oy-0	M	L	7	36	52	100	2	7	0	298.6	312.7
Oy-0	L	L	1	35	54	194	1	8	1	250.8	510.4
Oy-0	L	L	2	40	62	141	2	8	0	243.4	205.5
Oy-0	L	L	3	34	56	253	3	11	1	255.8	524.7
Oy-0	L	L	4	38	57	191	1	8	1	270.2	484
Oy-0	L	L	5	35	57	239	2	8	0	309.8	598.3
Oy-0	L	L	6	NA	NA	NA	NA	NA	NA	NA	NA
Oy-0	L	L	7	37	56	239	2	10	1	258.5	429.1
Oy-0	E	H	1	39	59	260	1	10	1	275.6	507
Oy-0	E	H	2	37	58	219	1	12	1	218.3	594.9
Oy-0	E	H	3	38	58	137	1	6	0	279.3	280
Oy-0	E	H	4	39	61	151	1	9	0	226.8	394.3
Oy-0	E	H	5	45	66	135	1	5	0	201.4	360.6
Oy-0	E	H	7	38	62	208	1	10	1	272	538.9
Oy-0	E	H	8	36	57	185	1	8	1	372.9	564.2
Oy-0	M	H	1	33	50	77	1	7	0	278.3	292.9
Oy-0	M	H	2	36	56	289	1	8	0	326.2	614.9
Oy-0	M	H	3	38	59	238	1	10	1	376.6	672
Oy-0	M	H	4	36	59	291	3	12	0	406.5	659
Oy-0	M	H	5	35	56	334	3	10	1	293.4	669
Oy-0	M	H	6	33	54	282	1	7	1	257.8	495.3
Oy-0	M	H	7	36	57	319	1	8	1	250.8	667.8
Oy-0	L	H	1	37	58	165	1	8	0	234	522
Oy-0	L	H	2	37	57	297	1	9	1	240.3	565.3
Oy-0	L	H	3	40	61	250	2	9	1	365.2	626.8
Oy-0	L	H	4	38	59	12	1	1	0	298.2	111.4
Oy-0	L	H	5	40	62	250	3	7	1	248.6	563.5
Oy-0	L	H	6	35	54	71	1	8	0	266.8	225
Oy-0	L	H	7	33	52	255	2	8	1	243.5	614.7
Can-0	E	L	1	60	76	60	17	13	0	293	102.2
Can-0	E	L	2	55	72	150	5	5	1	276.2	280
Can-0	E	L	3	59	77	21	10	2	0	361.3	61.7
Can-0	E	L	4	63	81	93	11	7	1	370.8	234.6
Can-0	E	L	5	55	72	120	5	11	0	418	402
Can-0	E	L	6	57	73	43	9	8	1	467.2	184.5
Can-0	E	L	7	31	71	81	8	9	1	415.3	288.3
Can-0	M	L	2	67	83	179	20	10	1	266.6	281.8
Can-0	M	L	3	71	86	157	19	6	0	220.1	300
Can-0	M	L	4	56	73	67	17	9	1	441.2	235.3
Can-0	M	L	5	66	83	88	19	7	0	267.4	190.5
Can-0	M	L	7	77	93	85	19	7	0	196.5	170.5
Can-0	M	L	8a	71	89	54	7	4	1	113.1	97.4
Can-0	M	L	8b	60	78	178	11	11	1	360.6	294.3
Can-0	L	L	1	NA	NA	NA	NA	NA	NA	NA	NA
Can-0	L	L	2	54	71	62	5	7	1	377.3	226.4
Can-0	L	L	3	55	72	237	10	10	1	360.7	385
Can-0	L	L	4	83	111	11	6	1	0	208.5	48
Can-0	L	L	6	86	111	25	5	5	0	299	71.9
Can-0	L	L	7	58	93	173	22	16	1	313.2	128.7
Can-0	L	L	8	57	74	199	10	7	1	374.2	342.3
Can-0	E	H	1	57	76	310	23	10	1	472	544.1
Can-0	E	H	2	60	79	276	14	21	1	411.9	509.3
Can-0	E	H	3a	54	71	160	16	13	1	445.5	301.9
Can-0	E	H	4	60	78	154	4	10	0	341.6	206.1
Can-0	E	H	5	60	79	56	13	7	0	253.1	144.5
Can-0	E	H	3b	58	74	49	16	11	0	403.2	135.4
Can-0	E	H	8	55	72	167	12	10	1	387.3	279.2
Can-0	M	H	1	62	78	106	9	2	1	487	261.1
Can-0	M	H	2	67	84	93	16	8	0	383.4	221
Can-0	M	H	3	71	85	31	13	1	0	198.4	122.6
Can-0	M	H	4	59	77	151	10	8	0	346.5	259.2
Can-0	M	H	5	55	71	44	10	7	1	363.9	105.4
Can-0	M	H	7	55	72	173	14	15	1	439.7	311.3
Can-0	M	H	8	58	77	27	15	8	1	329.4	52.9
Can-0	L	H	1	47	64	91	7	13	1	532	233.9
Can-0	L	H	7b	69	87	58	9	6	0	247.1	151.7
Can-0	L	H	3a	54	71	53	6	7	1	335.9	73
Can-0	L	H	3b	63	77	172	17	8	0	355.8	241.4
Can-0	L	H	6	49	67	4	3	4	0	300.4	20.3
Can-0	L	H	7a	59	76	171	16	7	1	352	399.9
Can-0	L	H	8	61	79	295	16	8	1	298.8	423.2
JEA	E	L	1	44	66	143	2	8	0	316.8	383.5
JEA	E	L	2	50	71	143	4	5	1	285.8	316.7
JEA	E	L	3	57	76	136	6	14	0	233.3	306.1
JEA	E	L	4	49	71	154	3	8	1	283.7	343.4
JEA	E	L	5	62	83	143	6	9	1	285.1	380.7
JEA	E	L	7	39	62	80	1	5	0	275.8	135.9
JEA	E	L	8	49	69	77	4	5	1	361.9	143.3
JEA	M	L	1	46	66	190	2	7	1	240	474.1
JEA	M	L	2	50	71	83	6	8	0	299.7	194.3
JEA	M	L	3	63	83	87	10	5	1	488.4	327.8
JEA	M	L	4	39	58	57	1	4	0	208.7	140.3
JEA	M	L	5	63	80	10	5	0	1	397.8	133.4
JEA	M	L	6	60	79	137	5	7	0	209.3	368.6
JEA	M	L	7	59	78	141	6	8	1	415.9	510.6
JEA	L	L	1	59	78	75	3	5	1	355.3	218.8
JEA	L	L	2	55	76	202	7	7	1	380	512.4
JEA	L	L	3	57	75	89	7	7	1	447.2	280.7
JEA	L	L	4	54	76	58	5	8	0	271.3	109.5
JEA	L	L	5	38	58	199	3	7	1	273	503.2
JEA	L	L	6	36	57	180	4	5	0	153.3	259.8
JEA	L	L	7	50	71	165	5	9	0	544.5	495.5
JEA	E	H	1	47	66	154	4	11	1	436	380.6
JEA	E	H	2	81	99	61	13	3	0	272.8	206.5
JEA	E	H	3	49	69	94	5	8	1	509.8	310
JEA	E	H	4	79	99	95	13	10	0	252.5	257.9
JEA	E	H	5	42	61	240	3	8	1	400.1	560.5
JEA	E	H	6	50	69	139	8	6	1	278.1	317.8
JEA	E	H	7	52	71	65	6	10	0	630.2	368.9
JEA	M	H	1	73	90	63	14	0	1	203.4	262
JEA	M	H	2	40	62	39	5	16	0	291.3	130.7
JEA	M	H	3	56	77	172	7	13	1	425.1	326.7
JEA	M	H	4	32	52	170	3	6	0	312.8	365.3
JEA	M	H	5	47	67	81	3	8	1	267.3	167.6
JEA	M	H	6	51	71	140	5	7	1	336.5	369.2
JEA	M	H	7	41	62	129	4	15	0	311.3	147.4
JEA	L	H	1	60	78	197	9	7	1	460.7	466.1
JEA	L	H	2	69	87	10	4	13	0	373.5	140.8
JEA	L	H	3	49	67	41	4	4	1	363.2	98.8
JEA	L	H	4	40	62	69	3	13	0	412.5	157.8
JEA	L	H	5	49	69	130	3	7	1	292.4	291.7
JEA	L	H	6	63	83	172	8	8	1	405.4	422.4
JEA	L	H	7	42	61	163	1	7	0	304.5	435.7
Sha	E	L	1	30	49	275	5	3	1	137.2	716.6
Sha	E	L	2	29	47	310	5	3	0	134.3	634.7
Sha	E	L	3	28	46	199	5	3	0	127.6	475
Sha	E	L	4	31	51	255	5	3	1	169	689.3
Sha	E	L	5	27	47	346	6	9	0	101.4	640.8
Sha	E	L	6	32	51	297	4	4	1	185.7	791.1
Sha	E	L	7	31	49	293	5	4	1	124.8	586.2
Sha	M	L	1	26	45	347	7	12	1	87.7	655.1
Sha	M	L	2	26	43	262	5	4	1	90.8	540.2
Sha	M	L	3	28	47	385	7	9	1	116.6	744.8
Sha	M	L	4	29	47	277	8	9	0	145.6	663.3
Sha	M	L	5	29	47	293	7	3	0	129.4	621.5
Sha	M	L	6	27	45	346	8	9	0	114.2	720.5
Sha	M	L	7	29	47	117	6	8	1	80.9	432.4
Sha	L	L	1	31	51	362	6	6	0	218.6	856.7
Sha	L	L	2	NA	NA	NA	NA	NA	NA	NA	NA
Sha	L	L	3	27	44	134	6	5	0	122.6	503.7
Sha	L	L	4	27	46	244	5	13	0	134.6	563.3
Sha	L	L	5	29	47	313	6	7	1	87.2	564.1
Sha	L	L	6	31	49	379	10	13	1	128.8	697.8
Sha	L	L	7	31	49	348	8	5	1	137.8	775.2
Sha	E	H	1	32	48	59	5	5	0	294.9	370.9
Sha	E	H	2	28	47	338	7	10	1	86.2	698.5
Sha	E	H	3	31	49	325	5	6	1	129.3	662.5
Sha	E	H	4	31	47	189	4	3	0	176.4	348.1
Sha	E	H	5	29	47	280	7	5	1	124.8	576.6
Sha	E	H	6	29	47	400	7	12	1	136.2	807
Sha	E	H	7	34	54	286	1	6	0	269.4	687
Sha	M	H	1	26	45	300	8	4	0	85.3	786.8
Sha	M	H	2	27	47	390	7	12	1	133.3	691.7
Sha	M	H	3	27	46	492	10	8	1	110.5	987.7
Sha	M	H	4	26	46	390	6	15	1	124.5	766.5
Sha	M	H	5	27	44	185	7	9	0	139.7	568.3
Sha	M	H	6	29	47	252	7	3	0	146.1	580.1
Sha	M	H	7	28	47	361	6	5	1	116.4	661.8
Sha	L	H	1	29	47	421	6	9	1	139.9	694.1
Sha	L	H	2	27	44	217	6	4	0	103.2	546.9
Sha	L	H	3	26	42	176	6	1	0	86	367.2
Sha	L	H	4	30	49	377	7	5	1	152.1	732.2
Sha	L	H	5	28	49	345	8	7	1	99	851.5
Sha	L	H	6	31	51	304	5	4	1	173.5	786.7
Sha	L	H	7	27	45	352	8	9	0	108.2	661.5
Ct-1	E	L	1	30	49	281	4	4	1	133.6	651.7
Ct-1	E	L	2	34	52	157	5	4	0	128.8	351.6
Ct-1	E	L	3	28	47	299	3	5	1	146	548.6
Ct-1	E	L	4	29	46	135	2	3	0	89.6	343.9
Ct-1	E	L	5	31	49	259	5	3	1	134.8	621.2
Ct-1	E	L	6	28	47	207	5	4	0	100.1	446.4
Ct-1	E	L	7	30	48	326	3	4	1	149.9	712.7
Ct-1	M	L	1	27	47	260	5	3	1	106.2	572.1
Ct-1	M	L	2	28	47	308	5	4	1	128.9	681
Ct-1	M	L	3	29	47	482	5	9	0	138.5	833.7
Ct-1	M	L	4	27	44	290	5	2	0	93.1	636.8
Ct-1	M	L	5	27	46	347	5	4	1	138.3	801.3
Ct-1	M	L	6	30	49	293	5	3	1	152.8	739.7
Ct-1	M	L	7	28	47	178	4	3	0	91.8	410.1
Ct-1	L	L	1	29	47	271	4	4	0	111.2	563.3
Ct-1	L	L	2	30	49	276	5	4	1	153.3	621.9
Ct-1	L	L	3	29	47	205	3	4	0	65.2	271
Ct-1	L	L	4	29	46	159	4	4	0	100.7	379.7
Ct-1	L	L	5	30	47	287	3	4	1	157.1	718
Ct-1	L	L	6	28	47	300	5	3	1	128.8	641.7
Ct-1	L	L	7	27	46	391	7	9	1	156.4	846.1
Ct-1	E	H	1	30	49	299	3	4	1	134.5	705.6
Ct-1	E	H	2	27	44	143	3	3	0	92.3	375.2
Ct-1	E	H	3	29	48	224	3	3	1	117.1	611.5
Ct-1	E	H	4	28	47	249	3	4	0	100.7	577.4
Ct-1	E	H	5	29	49	291	3	4	1	137.9	595.8
Ct-1	E	H	6	28	46	299	5	8	0	106.2	466.5
Ct-1	E	H	7	29	49	271	5	4	1	141	662.7
Ct-1	M	H	1	27	47	293	5	5	0	73.5	556
Ct-1	M	H	2	27	52	264	5	8	0	126.5	637.4
Ct-1	M	H	3	27	47	309	6	9	1	114.8	676.8
Ct-1	M	H	4	27	47	257	4	8	0	110.1	537.6
Ct-1	M	H	5	28	47	281	6	4	1	96.2	595.1
Ct-1	M	H	6	27	46	60	5	3	1	110.9	582.9
Ct-1	M	H	7	27	47	263	5	9	1	124.7	671.2
Ct-1	L	H	1	30	47	161	4	4	0	112.3	337.4
Ct-1	L	H	2	30	47	289	4	4	1	106.6	521.5
Ct-1	L	H	3	30	47	295	2	5	0	152.8	735.3
Ct-1	L	H	4	31	50	314	3	4	1	152	711.3
Ct-1	L	H	5	28	46	315	5	4	0	131.9	720
Ct-1	L	H	6	NA	NA	NA	NA	NA	NA	NA	NA
Ct-1	L	H	7	31	50	311	4	5	1	114.2	757.2
Mt-0	E	L	1	25	43	435	6	14	0	93.5	713.5
Mt-0	E	L	2	26	47	397	5	11	0	79.6	753.3
Mt-0	E	L	3	25	43	404	8	11	1	91.2	676.3
Mt-0	E	L	4	25	43	440	7	17	0	84.7	830.4
Mt-0	E	L	5	26	44	408	6	18	1	99.7	821.1
Mt-0	E	L	6	27	46	449	5	15	0	81.6	662.9
Mt-0	E	L	7	NA	41	352	6	8	0	74.2	550.7
Mt-0	M	L	1	24	42	335	7	11	0	90.2	736.6
Mt-0	M	L	2	26	44	432	7	8	0	88.5	868
Mt-0	M	L	3	24	41	475	8	11	0	77.4	726.1
Mt-0	M	L	4	25	43	446	5	16	0	85.7	677.8
Mt-0	M	L	5	31	43	408	6	11	0	76	700.4
Mt-0	M	L	6	24	40	239	4	7	0	86.6	415.3
Mt-0	M	L	7	31	41	450	7	16	0	77.1	808.1
Mt-0	L	L	1	26	43	362	7	19	0	87.8	583.5
Mt-0	L	L	2	26	43	415	7	10	0	80.1	673.9
Mt-0	L	L	3	26	44	309	6	7	0	69.9	619.6
Mt-0	L	L	4	27	46	339	6	8	0	89	704.5
Mt-0	L	L	5	25	43	381	5	13	0	67.1	706.2
Mt-0	L	L	6	NA	NA	NA	NA	NA	NA	NA	NA
Mt-0	L	L	7	25	42	390	6	11	0	74.6	644.2
Mt-0	E	H	1	27	45	522	6	15	0	88	920.7
Mt-0	E	H	2	26	46	462	7	15	1	83.1	724.8
Mt-0	E	H	3	26	44	377	5	16	1	52.8	585.2
Mt-0	E	H	4	24	43	376	5	13	0	63.6	716.6
Mt-0	E	H	5	29	49	367	5	5	1	80	720.7
Mt-0	E	H	6	NA	NA	NA	NA	NA	NA	NA	NA
Mt-0	E	H	7	26	46	551	6	31	1	97.3	832.5
Mt-0	M	H	1	24	42	428	6	11	0	76.2	650.4
Mt-0	M	H	2	24	43	454	18	13	0	85.3	777.1
Mt-0	M	H	3	25	42	509	6	16	0	88.8	707.1
Mt-0	M	H	4	25	42	290	6	12	0	98	703.3
Mt-0	M	H	5	25	44	485	7	15	0	71.5	918.1
Mt-0	M	H	6	25	43	404	6	16	0	83	671.5
Mt-0	M	H	7	24	42	387	4	17	0	54.8	716
Mt-0	L	H	1	27	45	411	6	10	0	103.9	774
Mt-0	L	H	2	26	43	651	6	11	0	92.5	694.7
Mt-0	L	H	3	27	43	402	6	13	0	93.2	700.5
Mt-0	L	H	4	27	46	342	6	6	0	104.8	777.2
Mt-0	L	H	5	27	47	472	6	15	0	70.2	711.6
Mt-0	L	H	6	27	45	409	6	11	0	110.7	749.4
Mt-0	L	H	7	26	44	332	5	10	0	58.2	620.9
St-0	E	L	1	33	50	101	1	5	0	201.9	287
St-0	E	L	2	33	52	93	1	4	0	186.3	202.9
St-0	E	L	3	37	56	155	1	4	1	127.8	336.3
St-0	E	L	4	32	49	142	2	9	0	170.1	307.8
St-0	E	L	5	32	51	219	1	5	1	134.7	459.8
St-0	E	L	6	34	55	308	2	7	1	212.4	589.4
St-0	E	L	7	36	54	175	1	7	1	142	284
St-0	M	L	1	33	54	55	1	6	0	211.4	114
St-0	M	L	2	34	52	168	1	6	1	169.5	218.9
St-0	M	L	3	35	52	67	1	3	0	101.4	172.6
St-0	M	L	4	35	54	71	1	5	0	110.7	161.9
St-0	M	L	5	35	54	338	2	6	0	203.4	416.6
St-0	M	L	6	33	54	204	1	4	0	146.5	462.9
St-0	M	L	7	32	50	166	2	5	1	118.4	335
St-0	L	L	1	32	52	226	1	5	0	182.9	557.6
St-0	L	L	2	33	52	215	1	4	0	209.9	543.6
St-0	L	L	3	33	50	87	1	5	0	206.2	235.4
St-0	L	L	4	31	50	316	4	4	1	189	673.8
St-0	L	L	5	34	52	231	1	4	1	130.7	443.3
St-0	L	L	6	34	52	264	2	5	1	185.3	597.2
St-0	L	L	7	33	50	268	1	6	1	211	577.7
St-0	E	H	1	33	52	153	1	3	0	120.8	263.9
St-0	E	H	2	33	52	185	1	6	0	140.6	364
St-0	E	H	3	35	54	83	1	5	1	233.8	186.6
St-0	E	H	4	34	54	231	1	6	0	185.8	406.3
St-0	E	H	5	34	55	32	1	5	0	186.9	162.2
St-0	E	H	6	34	NA	158	1	7	0	194.3	379.1
St-0	E	H	7	34	52	68	1	5	1	179.1	219.5
St-0	M	H	1	31	50	227	1	4	0	183.9	509.2
St-0	M	H	2	32	49	71	1	4	0	91.8	169.3
St-0	M	H	3	32	48	91	2	4	0	178.5	255.3
St-0	M	H	4	32	50	80	1	5	0	199.4	250
St-0	M	H	5	32	50	97	1	3	0	194.9	210.4
St-0	M	H	6	34	55	128	1	5	0	100.6	297
St-0	M	H	7	34	52	252	2	5	1	184.1	509.2
St-0	L	H	1	34	54	233	2	5	1	139.8	430.8
St-0	L	H	2	31	48	122	2	3	0	144.9	140.6
St-0	L	H	3	35	51	36	1	4	0	163.2	136.1
St-0	L	H	4	32	51	210	1	4	1	163	472.3
St-0	L	H	5	33	52	138	2	4	1	113.4	217.6
St-0	L	H	6	32	47	114	1	3	0	106.2	190
St-0	L	H	7	34	52	46	1	4	0	122.3	150.4

## Sheet: Reciprocal experiment
genotype	parentalTiming	parentalFrequency	offspringTiming	offspringFrequency	replicate	flowering_DayOfExperiment	ripeFruits_DayOfExperiment	numberOfFruits	basalShoots	lateralShoots	leavesSample	vegetativeBiomass	reproductiveBiomass
Bur-0	E	L	E	L	1a	38	61	145	2	13	0	282.5	350.4
Bur-0	E	L	E	L	1b	39	57	287	9	10	1	373.3	705.9
Bur-0	E	L	E	L	3	43	69	119	16	21	0	302.5	468.9
Bur-0	E	L	E	L	4	39	60	338	6	12	0	215.4	639
Bur-0	E	L	E	L	5	37	57	122	3	13	0	322.2	293.3
Bur-0	E	L	E	L	6	40	59	249	8	5	1	291.5	594.3
Bur-0	E	L	E	L	7	38	61	301	8	7	1	239.7	646.7
Bur-0	E	L	E	L	8	38	61	241	6	8	1	313.7	609.3
Bur-0	M	L	E	L	2a	69	88	310	19	10	1	141.7	490.7
Bur-0	M	L	E	L	2b	NA	NA	NA	NA	NA	0	NA	NA
Bur-0	M	L	E	L	3a	41	63	241	5	7	1	288	609.2
Bur-0	M	L	E	L	3b	38	59	229	8	4	1	318.9	609.4
Bur-0	M	L	E	L	3c	43	63	248	4	5	0	322	683.6
Bur-0	M	L	E	L	3d	39	57	216	4	8	1	317.4	502.1
Bur-0	M	L	E	L	3e	40	61	254	5	8	0	363	657
Bur-0	E	L	M	L	1a	38	56	117	12	30	0	380.7	249.8
Bur-0	E	L	M	L	1b	41	58	271	3	8	1	603.6	646.3
Bur-0	E	L	M	L	3	42	63	55	1	12	1	817.1	328.5
Bur-0	E	L	M	L	4	41	58	255	6	6	0	476.1	637.7
Bur-0	E	L	M	L	5	39	61	220	9	16	0	381.9	384.4
Bur-0	E	L	M	L	6	42	60	290	8	9	1	521.8	629.4
Bur-0	E	L	M	L	7a	41	60	257	3	8	0	607.8	562.2
Bur-0	E	L	M	L	7b	42	63	332	8	10	1	343.8	612.6
Bur-0	M	L	M	L	2a	41	58	189	7	14	1	366.6	357.4
Bur-0	M	L	M	L	2b	42	59	334	4	29	1	592.7	624.1
Bur-0	M	L	M	L	3a	42	63	330	10	9	0	454.5	678.5
Bur-0	M	L	M	L	3b	41	59	235	3	7	1	557.4	560.3
Bur-0	M	L	M	L	3c	25	40	592	6	26	0	68.4	529.7
Bur-0	M	L	M	L	3d	42	68	239	6	10	0	399.4	528.7
Bur-0	M	L	M	L	3e	41	59	243	3	8	1	402.8	583.4
N13	E	L	E	L	1	35	55	196	1	5	1	253.9	333.3
N13	E	L	E	L	2	34	55	336	1	9	0	336.9	586.8
N13	E	L	E	L	3	36	54	226	2	6	0	274.4	363.2
N13	E	L	E	L	4	32	50	389	5	10	0	324.4	639.3
N13	E	L	E	L	5	33	54	328	3	16	1	271.6	581
N13	E	L	E	L	6	31	49	478	5	10	1	256	612.4
N13	E	L	E	L	7	36	57	249	2	7	1	322.1	444
N13	E	L	E	L	8	38	57	283	1	9	0	383.8	510.2
N13	M	L	E	L	1	37	56	371	2	12	1	372.4	613.7
N13	M	L	E	L	2	32	49	387	7	11	0	275	576.1
N13	M	L	E	L	3	36	56	298	3	12	1	420.3	550.8
N13	M	L	E	L	4	38	62	163	1	4	0	267.1	168
N13	M	L	E	L	5	35	55	289	2	14	1	298.6	512.6
N13	M	L	E	L	6	34	NA	343	3	8	0	288.4	574.8
N13	M	L	E	L	7	37	54	214	1	8	0	298.9	341.6
N13	M	L	E	L	8	38	57	340	2	20	1	394.4	515.9
N13	E	L	M	L	1	38	52	259	2	13	1	325.9	277.8
N13	E	L	M	L	2	37	50	363	2	12	0	387	432.5
N13	E	L	M	L	3	39	55	423	2	15	1	428	594.6
N13	E	L	M	L	4	30	44	255	4	6	0	176.3	304.6
N13	E	L	M	L	5	39	57	313	1	10	1	477	445.5
N13	E	L	M	L	6	36	49	372	2	6	0	323.2	440.9
N13	E	L	M	L	7	38	50	20	2	8	0	338.4	132
N13	E	L	M	L	8	40	57	362	2	14	1	518.6	562.8
N13	M	L	M	L	1	38	52	257	1	8	0	476.4	409.6
N13	M	L	M	L	2	39	54	407	2	16	0	323.4	540.1
N13	M	L	M	L	3	38	54	212	9	26	1	393.9	377.9
N13	M	L	M	L	4	37	52	459	5	21	1	277.5	571.3
N13	M	L	M	L	5	32	47	435	4	17	1	321.4	521.9
N13	M	L	M	L	6	41	62	277	2	33	0	322	305.7
N13	M	L	M	L	7	35	49	91	4	7	0	352.9	252.6
N13	M	L	M	L	8	34	50	374	2	15	1	374.6	458
Oy-0	E	L	E	L	1	31	49	238	6	4	1	238.3	537.3
Oy-0	E	L	E	L	2	31	52	276	6	6	1	239.2	687
Oy-0	E	L	E	L	3	32	52	244	7	6	0	163.9	512.4
Oy-0	E	L	E	L	4	30	50	212	6	3	0	227.9	490.3
Oy-0	E	L	E	L	5	31	52	258	6	5	1	170.5	672.3
Oy-0	E	L	E	L	6	33	52	291	7	6	0	228.2	575.1
Oy-0	E	L	E	L	7	29	49	213	6	6	0	226.8	584.4
Oy-0	E	L	E	L	8	32	52	206	5	6	0	241.9	486.3
Oy-0	M	L	E	L	1	30	49	288	7	5	0	189	672.2
Oy-0	M	L	E	L	2	32	52	319	6	6	1	200.5	705.8
Oy-0	M	L	E	L	3	26	49	303	6	4	1	222.6	623.4
Oy-0	M	L	E	L	4	30	50	285	6	6	0	228	677.2
Oy-0	M	L	E	L	5	30	50	283	6	3	1	186.3	559.4
Oy-0	M	L	E	L	6	29	54	30	1	9	0	157.4	82.3
Oy-0	M	L	E	L	7	32	50	232	8	3	0	222.9	511.3
Oy-0	M	L	E	L	8	33	54	330	8	6	0	223.5	708.1
Oy-0	E	L	M	L	1	38	52	259	2	11	1	239.5	463.7
Oy-0	E	L	M	L	2	36	54	23	4	6	0	327.2	201.5
Oy-0	E	L	M	L	3	33	46	61	2	9	0	323.2	221.9
Oy-0	E	L	M	L	4	33	52	274	1	13	0	436.9	426.9
Oy-0	E	L	M	L	5	35	50	249	2	9	1	352.6	494.6
Oy-0	E	L	M	L	6	38	54	249	4	9	1	307	445.8
Oy-0	E	L	M	L	7	32	47	228	3	8	1	332.8	428.2
Oy-0	E	L	M	L	8	36	49	49	3	9	0	317.2	243.8
Oy-0	M	L	M	L	1	36	50	294	5	8	1	333.3	525.8
Oy-0	M	L	M	L	2	35	50	272	4	10	1	399.7	436.8
Oy-0	M	L	M	L	3	32	47	244	1	7	1	350.2	451.1
Oy-0	M	L	M	L	4	32	47	257	2	9	0	242.5	485.6
Oy-0	M	L	M	L	5	32	49	191	3	8	1	303.8	424.3
Oy-0	M	L	M	L	6	32	50	234	2	9	0	356.2	438.3
Oy-0	M	L	M	L	7	32	49	264	4	10	0	389.2	466.3
Oy-0	M	L	M	L	8	35	44	201	1	7	0	305.5	302.5
Can-0	E	L	E	L	1	54	73	175	4	7	1	304.6	348.2
Can-0	E	L	E	L	2	58	76	171	11	8	0	428.5	426.6
Can-0	E	L	E	L	3	31	72	178	13	8	0	587.9	385.5
Can-0	E	L	E	L	4	54	71	60	11	8	1	424.5	264.3
Can-0	E	L	E	L	5	57	74	141	17	11	1	368.7	276.3
Can-0	E	L	E	L	6	55	73	161	7	13	0	471	352
Can-0	E	L	E	L	7	71	88	139	16	8	0	195.6	240.2
Can-0	E	L	E	L	8	56	74	278	13	9	1	444.6	518.5
Can-0	M	L	E	L	2a	58	74	154	20	15	1	447	257.7
Can-0	M	L	E	L	2b	64	83	55	14	4	0	360.3	122.9
Can-0	M	L	E	L	3	58	74	137	10	12	1	449	284.4
Can-0	M	L	E	L	4	59	75	129	16	16	1	420.5	249.6
Can-0	M	L	E	L	5	54	71	67	10	12	0	652.6	199.6
Can-0	M	L	E	L	7a	62	81	305	20	9	0	403.4	572.2
Can-0	M	L	E	L	7b	57	74	201	7	9	1	442.5	405.5
Can-0	M	L	E	L	8	66	83	156	19	4	0	357.2	272.1
Can-0	E	L	M	L	1	51	71	136	19	5	1	313.3	176.2
Can-0	E	L	M	L	2	48	71	7	5	0	0	402.2	39.7
Can-0	E	L	M	L	3	55	85	8	12	2	1	246	108
Can-0	E	L	M	L	4	57	83	22	24	4	1	304.8	74.8
Can-0	E	L	M	L	5	49	76	39	10	7	0	295.9	65.8
Can-0	E	L	M	L	6	58	76	191	14	15	1	344.3	275.8
Can-0	E	L	M	L	7	56	77	94	14	4	0	236.1	222.4
Can-0	E	L	M	L	8	NA	NA	NA	NA	NA	NA	NA	NA
Can-0	M	L	M	L	2	54	71	8	18	3	0	430.6	67.7
Can-0	M	L	M	L	3	54	71	141	10	9	1	266.7	248.7
Can-0	M	L	M	L	4	63	78	71	11	4	1	247.9	138.9
Can-0	M	L	M	L	5	51	72	238	12	11	1	405.8	455.3
Can-0	M	L	M	L	7a	49	NA	8	1	0	1	306.1	26.6
Can-0	M	L	M	L	7b	56	76	215	17	10	0	423.6	432.4
Can-0	M	L	M	L	8a	67	83	12	13	0	0	257.1	37.1
Can-0	M	L	M	L	8b	57	85	4	13	2	0	186.9	80.4
JEA	E	L	E	L	1	64	83	182	9	6	1	511.7	349.6
JEA	E	L	E	L	2	36	54	104	4	9	0	275.9	207.3
JEA	E	L	E	L	3a	62	80	67	10	3	0	294.8	313.8
JEA	E	L	E	L	3b	42	62	143	1	14	0	236.6	165.5
JEA	E	L	E	L	4	55	72	99	10	6	0	368	163
JEA	E	L	E	L	5	43	62	203	4	13	1	244.2	476.5
JEA	E	L	E	L	7	52	71	153	8	10	1	339	393.8
JEA	E	L	E	L	8	50	69	103	8	7	1	414.6	334
JEA	M	L	E	L	1	76	93	78	15	3	0	97.1	255.1
JEA	M	L	E	L	2	51	69	106	11	85	1	408.2	293.4
JEA	M	L	E	L	3	54	73	165	4	6	0	344.6	434.9
JEA	M	L	E	L	4	62	83	93	7	8	1	432.9	394.5
JEA	M	L	E	L	5	63	83	259	11	10	0	709.6	545.1
JEA	M	L	E	L	6	48	67	173	3	10	1	252	416.1
JEA	M	L	E	L	7	60	79	155	8	7	1	522.1	360.8
JEA	M	L	E	L	8	49	67	127	9	13	0	274.1	218.2
JEA	E	L	M	L	1a	49	69	134	6	5	1	396.4	348.3
JEA	E	L	M	L	1b	NA	NA	NA	NA	NA	NA	NA	NA
JEA	E	L	M	L	2	30	44	34	1	4	0	200	114.8
JEA	E	L	M	L	3	33	49	248	3	14	1	264.7	322.7
JEA	E	L	M	L	4	40	56	94	4	6	1	488.2	217.3
JEA	E	L	M	L	5	74	91	42	9	2	0	179.8	250.6
JEA	E	L	M	L	8a	40	64	43	9	28	0	396.9	141.4
JEA	E	L	M	L	8b	59	76	125	7	8	1	523.7	291.5
JEA	M	L	M	L	1	47	66	51	6	8	0	612	229.9
JEA	M	L	M	L	2	45	64	139	3	8	1	454	322
JEA	M	L	M	L	3	54	76	76	7	6	0	253.7	178.8
JEA	M	L	M	L	4	97	111	3	6	4	0	203.3	71.3
JEA	M	L	M	L	5	51	71	89	5	7	1	581.9	275.9
JEA	M	L	M	L	6	79	97	38	5	5	0	340.8	184
JEA	M	L	M	L	7	57	75	86	8	10	1	684.5	296.5
JEA	M	L	M	L	8	78	97	125	13	8	1	375.9	269.9
Sha	E	L	E	L	1	24	44	319	4	15	1	46.5	683.6
Sha	E	L	E	L	2	24	40	291	6	12	1	73	563.1
Sha	E	L	E	L	3	24	42	405	7	11	0	67.9	869.6
Sha	E	L	E	L	4	25	41	299	5	10	0	78.5	555.4
Sha	E	L	E	L	5	23	40	358	6	15	0	46.9	611.9
Sha	E	L	E	L	6	26	46	347	6	20	0	109.6	629.7
Sha	E	L	E	L	7	24	42	291	6	13	1	48.3	644.3
Sha	E	L	E	L	8	24	43	328	6	19	1	85.7	633.9
Sha	M	L	E	L	1	24	42	263	6	9	0	59.3	581.2
Sha	M	L	E	L	2	24	41	314	7	16	0	58.6	624.1
Sha	M	L	E	L	3	24	43	320	5	13	0	51	642.9
Sha	M	L	E	L	4	24	41	367	8	5	1	52.3	646
Sha	M	L	E	L	5	24	42	167	6	7	1	70	494.6
Sha	M	L	E	L	6	24	41	338	9	14	1	76.9	597.4
Sha	M	L	E	L	7	24	44	468	7	15	0	44.1	694.5
Sha	M	L	E	L	8	31	40	270	6	15	1	31	586.5
Sha	E	L	M	L	1	27	41	555	8	24	1	83.8	548.1
Sha	E	L	M	L	2	27	41	383	9	30	1	138.3	468.1
Sha	E	L	M	L	3	28	41	164	6	8	0	122.5	310.3
Sha	E	L	M	L	4	28	41	343	5	15	0	104.5	405.8
Sha	E	L	M	L	5	29	43	330	8	18	0	95.8	406.3
Sha	E	L	M	L	6	27	42	224	11	27	0	88	382.1
Sha	E	L	M	L	7	28	42	412	9	13	1	90	464.9
Sha	E	L	M	L	8	28	42	329	8	19	1	116.8	454
Sha	M	L	M	L	1	27	41	252	8	18	1	95.4	447.1
Sha	M	L	M	L	2	27	41	502	7	22	1	104.5	431.1
Sha	M	L	M	L	3	26	39	296	8	17	0	83.5	307.7
Sha	M	L	M	L	4	28	42	214	9	21	0	112.2	464.3
Sha	M	L	M	L	5	26	41	456	7	21	0	80.7	492.3
Sha	M	L	M	L	6	25	40	336	8	21	1	90.8	544.9
Sha	M	L	M	L	7	26	39	299	9	18	0	112.1	485.2
Sha	M	L	M	L	8	27	41	479	8	41	1	125.5	587.1
Ct-1	E	L	E	L	1	25	42	265	4	6	1	75.6	536.1
Ct-1	E	L	E	L	2	24	40	284	5	7	0	80.1	617
Ct-1	E	L	E	L	3	31	36	242	4	6	0	67.2	527.2
Ct-1	E	L	E	L	4	24	40	306	4	9	1	72.8	629.4
Ct-1	E	L	E	L	5	24	41	292	5	6	0	73	514.2
Ct-1	E	L	E	L	6	24	40	250	5	5	0	78.9	503.6
Ct-1	E	L	E	L	7	24	43	390	5	14	1	77.7	720.5
Ct-1	E	L	E	L	8	24	42	280	5	5	1	96.7	613
Ct-1	M	L	E	L	1	25	42	360	6	8	0	84.3	819.2
Ct-1	M	L	E	L	2	31	40	353	6	8	0	68.9	648.9
Ct-1	M	L	E	L	3	31	41	359	5	11	1	59	639
Ct-1	M	L	E	L	4	31	41	330	5	10	1	67.6	552.8
Ct-1	M	L	E	L	5	24	42	419	5	7	1	70.7	810.9
Ct-1	M	L	E	L	6	31	38	344	4	11	0	75.1	672.8
Ct-1	M	L	E	L	7	24	43	316	5	7	0	100.4	732.2
Ct-1	M	L	E	L	8	31	36	379	4	8	1	50.3	705.6
Ct-1	E	L	M	L	1	29	42	200	9	11	1	135.6	454.4
Ct-1	E	L	M	L	2	28	41	250	5	7	0	107.9	476.5
Ct-1	E	L	M	L	3	27	41	296	4	5	0	103.8	452.4
Ct-1	E	L	M	L	4	28	41	269	3	5	0	108.1	420.4
Ct-1	E	L	M	L	5	24	42	280	6	5	1	117.1	420.7
Ct-1	E	L	M	L	6	28	41	304	6	11	1	97.2	398.1
Ct-1	E	L	M	L	7	NA	NA	NA	NA	NA	NA	NA	NA
Ct-1	E	L	M	L	8	29	43	321	6	12	1	116.6	457.2
Ct-1	M	L	M	L	1	28	41	276	7	12	1	136.9	452
Ct-1	M	L	M	L	2	27	40	299	5	7	1	109.7	497.8
Ct-1	M	L	M	L	3	27	42	258	6	11	0	104.6	461.6
Ct-1	M	L	M	L	4	25	39	388	7	18	1	126.8	519.4
Ct-1	M	L	M	L	5	NA	38	111	8	15	0	62.7	326.5
Ct-1	M	L	M	L	6	27	41	325	6	10	0	117.5	530.1
Ct-1	M	L	M	L	7	27	40	329	6	12	0	108.4	497.4
Ct-1	M	L	M	L	8	26	40	265	6	3	1	94.7	461.9
Mt-0	E	L	E	L	1	24	41	595	6	26	0	69.8	833.5
Mt-0	E	L	E	L	2	24	43	443	7	24	1	97.5	729.1
Mt-0	E	L	E	L	3	NA	43	603	6	26	0	76.2	735.8
Mt-0	E	L	E	L	4	31	39	493	7	17	0	70.2	789.4
Mt-0	E	L	E	L	5	24	41	529	6	21	0	67.9	608
Mt-0	E	L	E	L	6	24	42	469	6	15	0	84.5	667.5
Mt-0	E	L	E	L	7	24	43	481	6	18	1	69.5	768.5
Mt-0	E	L	E	L	8	24	44	548	6	27	1	56.8	937.1
Mt-0	M	L	E	L	1	31	40	650	7	24	1	68.3	720.2
Mt-0	M	L	E	L	2	24	41	680	5	15	1	67.1	812.8
Mt-0	M	L	E	L	3	31	41	418	5	22	0	46.8	682.6
Mt-0	M	L	E	L	4	31	40	571	6	24	0	50.1	561.1
Mt-0	M	L	E	L	5	31	42	766	6	27	1	48.3	747.9
Mt-0	M	L	E	L	6	NA	40	538	5	25	0	46.5	739.9
Mt-0	M	L	E	L	7	24	42	503	6	14	0	66.5	688.2
Mt-0	M	L	E	L	8	31	40	605	5	28	0	34.8	654.7
Mt-0	E	L	M	L	1	26	41	420	8	42	0	74.6	480.7
Mt-0	E	L	M	L	2	24	38	490	7	22	1	68.5	445.7
Mt-0	E	L	M	L	3	26	41	488	7	31	0	54.2	546
Mt-0	E	L	M	L	4	27	42	433	5	16	1	68.9	540.6
Mt-0	E	L	M	L	5	27	43	639	6	35	0	68.1	631.4
Mt-0	E	L	M	L	6	27	41	340	6	19	1	63.1	488.3
Mt-0	E	L	M	L	7	26	41	442	7	24	1	79	481.5
Mt-0	E	L	M	L	8	26	41	475	6	20	0	75.7	506.9
Mt-0	M	L	M	L	1	24	39	425	6	24	0	75	586.4
Mt-0	M	L	M	L	2	26	42	240	5	20	0	78.4	622.6
Mt-0	M	L	M	L	3	26	40	497	7	29	0	77.8	546
Mt-0	M	L	M	L	4	24	37	410	6	23	1	54.2	425.1
Mt-0	M	L	M	L	5	24	37	304	5	18	1	37.5	292.4
Mt-0	M	L	M	L	6	24	39	269	6	11	0	46.8	349.2
Mt-0	M	L	M	L	7	25	39	232	7	5	0	92.2	343.2
Mt-0	M	L	M	L	8	24	38	166	7	25	1	24	351
St-0	E	L	E	L	1	32	50	344	4	5	0	203	676.3
St-0	E	L	E	L	2	32	49	292	4	5	1	174.7	571.2
St-0	E	L	E	L	3	33	54	316	5	4	1	141.2	628.3
St-0	E	L	E	L	4	30	49	289	5	4	0	178.1	622
St-0	E	L	E	L	5	32	49	209	4	6	0	179.4	410.2
St-0	E	L	E	L	6	33	52	336	5	6	0	161	618.8
St-0	E	L	E	L	7	32	50	336	5	4	0	168.5	666.9
St-0	E	L	E	L	8	31	51	349	5	5	1	143.9	685.5
St-0	M	L	E	L	1	32	51	301	2	5	1	148.1	608.1
St-0	M	L	E	L	2	32	47	65	3	11	0	282	228.5
St-0	M	L	E	L	3	32	43	344	3	9	1	173.4	593.8
St-0	M	L	E	L	4	31	50	356	4	5	0	199.8	612.3
St-0	M	L	E	L	5	31	48	381	6	4	0	184.9	666.9
St-0	M	L	E	L	6	32	49	308	6	5	0	187.1	586.8
St-0	M	L	E	L	7	32	51	408	6	5	1	148.2	734.3
St-0	M	L	E	L	8	32	52	324	3	5	1	156.5	637.4
St-0	E	L	M	L	1	32	49	275	1	8	1	185.9	491.3
St-0	E	L	M	L	2	31	44	175	4	5	0	189.4	302
St-0	E	L	M	L	3	32	49	315	2	11	1	241.9	507
St-0	E	L	M	L	4	30	45	233	2	4	1	227.8	418.6
St-0	E	L	M	L	5	32	47	301	3	8	0	229.8	452.3
St-0	E	L	M	L	6	32	49	187	5	6	0	313.4	455.2
St-0	E	L	M	L	7	30	46	249	3	6	0	231.9	437.1
St-0	E	L	M	L	8	31	47	225	3	7	0	191.9	384.1
St-0	M	L	M	L	1	30	45	322	2	8	0	316.2	503.4
St-0	M	L	M	L	2	32	47	354	2	17	1	311.3	418.7
St-0	M	L	M	L	3	30	47	247	2	5	1	275.5	414
St-0	M	L	M	L	4	32	47	72	3	5	0	244.2	214.5
St-0	M	L	M	L	5	31	47	364	5	14	0	206.6	451.6
St-0	M	L	M	L	6	30	45	280	3	5	1	271.6	463.1
St-0	M	L	M	L	7	34	50	327	2	7	1	274.1	421.1
St-0	M	L	M	L	8	32	47	233	2	9	1	219.5	393.6
